# Supplementary material for: Prediction criterion and numerical validation for the interaction between hydraulic fractures and bedding planes
Source: PLoS One. 2023 Dec 21;18(12):e0294993. doi: 10.1371/journal.pone.0294993 (PMC10735180; doi:10.1371/journal.pone.0294993)
Supplement: S1 Fig — (ZIP) [file pone.0294993.s001.zip]

Archive with 25 entries (21 files):
- S1_Fig/
- S1_Fig/AEPic/
- S1_Fig/AEPic/0001-0001.jpg
- S1_Fig/AEPic/0053-0001.jpg
- S1_Fig/AEPic/0065-0002.jpg
- S1_Fig/AEPic/0069-0002.jpg
- S1_Fig/AEPic/0077-0002.jpg
- S1_Fig/AEPic/0078-0006.jpg
- S1_Fig/AEPic/0078-0009.jpg
- S1_Fig/MinStressPic/
- S1_Fig/MinStressPic/0001-0001.jpg
- S1_Fig/MinStressPic/0053-0001.jpg
- S1_Fig/MinStressPic/0065-0002.jpg
- S1_Fig/MinStressPic/0069-0002.jpg
- S1_Fig/MinStressPic/0077-0002.jpg
- S1_Fig/MinStressPic/0078-0006.jpg
- S1_Fig/MinStressPic/0078-0009.jpg
- S1_Fig/PorosityPressurePic/
- S1_Fig/PorosityPressurePic/0001-0001.jpg
- S1_Fig/PorosityPressurePic/0053-0001.jpg
- S1_Fig/PorosityPressurePic/0065-0002.jpg
- S1_Fig/PorosityPressurePic/0069-0002.jpg
- S1_Fig/PorosityPressurePic/0077-0002.jpg
- S1_Fig/PorosityPressurePic/0078-0006.jpg
- S1_Fig/PorosityPressurePic/0078-0009.jpg
