# Supplementary material for: Prediction criterion and numerical validation for the interaction between hydraulic fractures and bedding planes
Source: PLoS One. 2023 Dec 21;18(12):e0294993. doi: 10.1371/journal.pone.0294993 (PMC10735180; doi:10.1371/journal.pone.0294993)
Supplement: S2 Fig — (ZIP) [file pone.0294993.s002.zip]

Archive with 125 entries (99 files):
- S2_Fig/
- S2_Fig/30°/
- S2_Fig/30°/△σ=2MPa/
- S2_Fig/30°/△σ=2MPa/0001-0001.jpg
- S2_Fig/30°/△σ=2MPa/0044-0001.jpg
- S2_Fig/30°/△σ=2MPa/0047-0001.jpg
- S2_Fig/30°/△σ=2MPa/0049-0003.jpg
- S2_Fig/30°/△σ=2MPa/0049-0007.jpg
- S2_Fig/30°/△σ=4MPa/
- S2_Fig/30°/△σ=4MPa/0001-0001.jpg
- S2_Fig/30°/△σ=4MPa/0040-0001.jpg
- S2_Fig/30°/△σ=4MPa/0042-0002.jpg
- S2_Fig/30°/△σ=4MPa/0044-0004.jpg
- S2_Fig/30°/△σ=4MPa/0045-0004.jpg
- S2_Fig/30°/△σ=6MPa/
- S2_Fig/30°/△σ=6MPa/0001-0001.jpg
- S2_Fig/30°/△σ=6MPa/0043-0002.jpg
- S2_Fig/30°/△σ=6MPa/0045-0007.jpg
- S2_Fig/30°/△σ=6MPa/0046-0004.jpg
- S2_Fig/30°/△σ=6MPa/0046-0008.jpg
- S2_Fig/30°/△σ=8MPa/
- S2_Fig/30°/△σ=8MPa/0001-0001.jpg
- S2_Fig/30°/△σ=8MPa/0033-0001.jpg
- S2_Fig/30°/△σ=8MPa/0039-0002.jpg
- S2_Fig/30°/△σ=8MPa/0040-0002.jpg
- S2_Fig/30°/△σ=8MPa/0042-0007.jpg
- S2_Fig/45°/
- S2_Fig/45°/△σ=2MPa/
- S2_Fig/45°/△σ=2MPa/0001-0001.jpg
- S2_Fig/45°/△σ=2MPa/0032-0004.jpg
- S2_Fig/45°/△σ=2MPa/0032-0008.jpg
- S2_Fig/45°/△σ=2MPa/0032-0009.jpg
- S2_Fig/45°/△σ=2MPa/0032-0010.jpg
- S2_Fig/45°/△σ=4MPa/
- S2_Fig/45°/△σ=4MPa/0001-0001.jpg
- S2_Fig/45°/△σ=4MPa/0026-0005.jpg
- S2_Fig/45°/△σ=4MPa/0026-0010.jpg
- S2_Fig/45°/△σ=4MPa/0026-0011.jpg
- S2_Fig/45°/△σ=4MPa/0026-0012.jpg
- S2_Fig/45°/△σ=6MPa/
- S2_Fig/45°/△σ=6MPa/0001-0001.jpg
- S2_Fig/45°/△σ=6MPa/0027-0001.jpg
- S2_Fig/45°/△σ=6MPa/0028-0008.jpg
- S2_Fig/45°/△σ=6MPa/0032-0005.jpg
- S2_Fig/45°/△σ=6MPa/0036-0003.jpg
- S2_Fig/45°/△σ=8MPa/
- S2_Fig/45°/△σ=8MPa/0001-0001.jpg
- S2_Fig/45°/△σ=8MPa/0034-0001.jpg
- S2_Fig/45°/△σ=8MPa/0038-0012.jpg
- S2_Fig/45°/△σ=8MPa/0040-0001.jpg
- S2_Fig/60°/
- S2_Fig/60°/△σ=2MPa/
- S2_Fig/60°/△σ=2MPa/0001-0001.jpg
- S2_Fig/60°/△σ=2MPa/0022-0004.jpg
- S2_Fig/60°/△σ=2MPa/0022-0010.jpg
- S2_Fig/60°/△σ=2MPa/0022-0012.jpg
- S2_Fig/60°/△σ=2MPa/0022-0014.jpg
- S2_Fig/60°/△σ=4MPa/
- S2_Fig/60°/△σ=4MPa/0001-0001.jpg
- S2_Fig/60°/△σ=4MPa/0032-0002.jpg
- S2_Fig/60°/△σ=4MPa/0044-0001.jpg
- S2_Fig/60°/△σ=4MPa/0046-0002.jpg
- S2_Fig/60°/△σ=4MPa/0046-0009.jpg
- S2_Fig/60°/△σ=6MPa/
- S2_Fig/60°/△σ=6MPa/0001-0001.jpg
- S2_Fig/60°/△σ=6MPa/0072-0002.jpg
- S2_Fig/60°/△σ=6MPa/0084-0002.jpg
- S2_Fig/60°/△σ=6MPa/0089-0004.jpg
- S2_Fig/60°/△σ=6MPa/0090-0007.jpg
- S2_Fig/60°/△σ=8MPa/
- S2_Fig/60°/△σ=8MPa/0001-0001.jpg
- S2_Fig/60°/△σ=8MPa/0045-0001.jpg
- S2_Fig/60°/△σ=8MPa/0048-0008.jpg
- S2_Fig/60°/△σ=8MPa/0048-0015.jpg
- S2_Fig/60°/△σ=8MPa/0048-0019.jpg
- S2_Fig/75°/
- S2_Fig/75°/△σ=2MPa/
- S2_Fig/75°/△σ=2MPa/0001-0001.jpg
- S2_Fig/75°/△σ=2MPa/0047-0002.jpg
- S2_Fig/75°/△σ=2MPa/0054-0001.jpg
- S2_Fig/75°/△σ=2MPa/0059-0001.jpg
- S2_Fig/75°/△σ=2MPa/0059-0004.jpg
- S2_Fig/75°/△σ=4MPa/
- S2_Fig/75°/△σ=4MPa/0001-0001.jpg
- S2_Fig/75°/△σ=4MPa/0042-0001.jpg
- S2_Fig/75°/△σ=4MPa/0053-0001.jpg
- S2_Fig/75°/△σ=4MPa/0057-0002.jpg
- S2_Fig/75°/△σ=4MPa/0057-0008.jpg
- S2_Fig/75°/△σ=6MPa/
- S2_Fig/75°/△σ=6MPa/0001-0001.jpg
- S2_Fig/75°/△σ=6MPa/0027-0001.jpg
- S2_Fig/75°/△σ=6MPa/0036-0002.jpg
- S2_Fig/75°/△σ=6MPa/0041-0001.jpg
- S2_Fig/75°/△σ=6MPa/0042-0005.jpg
- S2_Fig/75°/△σ=8MPa/
- S2_Fig/75°/△σ=8MPa/0001-0001.jpg
- S2_Fig/75°/△σ=8MPa/0038-0001.jpg
- S2_Fig/75°/△σ=8MPa/0040-0003.jpg
- S2_Fig/75°/△σ=8MPa/0042-0002.jpg
- S2_Fig/75°/△σ=8MPa/0043-0007.jpg
- S2_Fig/90°/
- S2_Fig/90°/△σ=2MPa/
- S2_Fig/90°/△σ=2MPa/0001-0001.jpg
- S2_Fig/90°/△σ=2MPa/0037-0002.jpg
- S2_Fig/90°/△σ=2MPa/0043-0003.jpg
- S2_Fig/90°/△σ=2MPa/0048-0001.jpg
- S2_Fig/90°/△σ=2MPa/0052-0002.jpg
- S2_Fig/90°/△σ=4MPa/
- S2_Fig/90°/△σ=4MPa/0001-0001.jpg
- S2_Fig/90°/△σ=4MPa/0037-0001.jpg
- S2_Fig/90°/△σ=4MPa/0043-0005.jpg
- S2_Fig/90°/△σ=4MPa/0045-0002.jpg
- S2_Fig/90°/△σ=4MPa/0047-0009.jpg
- S2_Fig/90°/△σ=6MPa/
- S2_Fig/90°/△σ=6MPa/0001-0001.jpg
- S2_Fig/90°/△σ=6MPa/0037-0002.jpg
- S2_Fig/90°/△σ=6MPa/0043-0001.jpg
- S2_Fig/90°/△σ=6MPa/0044-0001.jpg
- S2_Fig/90°/△σ=6MPa/0047-0005.jpg
- S2_Fig/90°/△σ=8MPa/
- S2_Fig/90°/△σ=8MPa/0001-0001.jpg
- S2_Fig/90°/△σ=8MPa/0029-0001.jpg
- S2_Fig/90°/△σ=8MPa/0039-0001.jpg
- S2_Fig/90°/△σ=8MPa/0041-0002.jpg
- S2_Fig/90°/△σ=8MPa/0041-0011.jpg
