# Supplementary material for: Prediction criterion and numerical validation for the interaction between hydraulic fractures and bedding planes
Source: PLoS One. 2023 Dec 21;18(12):e0294993. doi: 10.1371/journal.pone.0294993 (PMC10735180; doi:10.1371/journal.pone.0294993)
Supplement: S3 Fig — (ZIP) [file pone.0294993.s003.zip]

Archive with 49 entries (40 files):
- S3_Fig/
- S3_Fig/σ1=10MPa σ3=8MPa/
- S3_Fig/σ1=10MPa σ3=8MPa/0001-0001.jpg
- S3_Fig/σ1=10MPa σ3=8MPa/0026-0004.jpg
- S3_Fig/σ1=10MPa σ3=8MPa/0026-0007.jpg
- S3_Fig/σ1=10MPa σ3=8MPa/0026-0008.jpg
- S3_Fig/σ1=10MPa σ3=8MPa/0026-0009.jpg
- S3_Fig/σ1=12MPa σ3=10MPa/
- S3_Fig/σ1=12MPa σ3=10MPa/0001-0001.jpg
- S3_Fig/σ1=12MPa σ3=10MPa/0026-0002.jpg
- S3_Fig/σ1=12MPa σ3=10MPa/0026-0006.jpg
- S3_Fig/σ1=12MPa σ3=10MPa/0026-0007.jpg
- S3_Fig/σ1=12MPa σ3=10MPa/0026-0008.jpg
- S3_Fig/σ1=14MPa σ3=12MPa/
- S3_Fig/σ1=14MPa σ3=12MPa/0001-0001.jpg
- S3_Fig/σ1=14MPa σ3=12MPa/0030-0006.jpg
- S3_Fig/σ1=14MPa σ3=12MPa/0030-0008.jpg
- S3_Fig/σ1=14MPa σ3=12MPa/0030-0009.jpg
- S3_Fig/σ1=14MPa σ3=12MPa/0030-0010.jpg
- S3_Fig/σ1=16MPa σ3=14MPa/
- S3_Fig/σ1=16MPa σ3=14MPa/0001-0001.jpg
- S3_Fig/σ1=16MPa σ3=14MPa/0031-0003.jpg
- S3_Fig/σ1=16MPa σ3=14MPa/0031-0005.jpg
- S3_Fig/σ1=16MPa σ3=14MPa/0031-0007.jpg
- S3_Fig/σ1=16MPa σ3=14MPa/0031-0008.jpg
- S3_Fig/σ1=18MPa σ3=16MPa/
- S3_Fig/σ1=18MPa σ3=16MPa/0001-0001.jpg
- S3_Fig/σ1=18MPa σ3=16MPa/0026-0003.jpg
- S3_Fig/σ1=18MPa σ3=16MPa/0026-0005.jpg
- S3_Fig/σ1=18MPa σ3=16MPa/0026-0007.jpg
- S3_Fig/σ1=18MPa σ3=16MPa/0026-0008.jpg
- S3_Fig/σ1=4MPa σ3=2MPa/
- S3_Fig/σ1=4MPa σ3=2MPa/0001-0001.jpg
- S3_Fig/σ1=4MPa σ3=2MPa/0055-0003.jpg
- S3_Fig/σ1=4MPa σ3=2MPa/0055-0006.jpg
- S3_Fig/σ1=4MPa σ3=2MPa/0055-0007.jpg
- S3_Fig/σ1=4MPa σ3=2MPa/0055-0008.jpg
- S3_Fig/σ1=6MPa σ3=4MPa/
- S3_Fig/σ1=6MPa σ3=4MPa/0001-0001.jpg
- S3_Fig/σ1=6MPa σ3=4MPa/0021-0004.jpg
- S3_Fig/σ1=6MPa σ3=4MPa/0021-0006.jpg
- S3_Fig/σ1=6MPa σ3=4MPa/0021-0007.jpg
- S3_Fig/σ1=6MPa σ3=4MPa/0021-0008.jpg
- S3_Fig/σ1=8MPa σ3=6MPa/
- S3_Fig/σ1=8MPa σ3=6MPa/0001-0001.jpg
- S3_Fig/σ1=8MPa σ3=6MPa/0021-0004.jpg
- S3_Fig/σ1=8MPa σ3=6MPa/0021-0007.jpg
- S3_Fig/σ1=8MPa σ3=6MPa/0021-0008.jpg
- S3_Fig/σ1=8MPa σ3=6MPa/0021-0009.jpg
