# Supplementary material for: Prediction criterion and numerical validation for the interaction between hydraulic fractures and bedding planes
Source: PLoS One. 2023 Dec 21;18(12):e0294993. doi: 10.1371/journal.pone.0294993 (PMC10735180; doi:10.1371/journal.pone.0294993)
Supplement: S1 File — (XLSX) [file pone.0294993.s004.xlsx]

## Sheet: Sheet1
Intersection angle θ(°)	Arrested	Dilated	Crossed			Dilate Criterion	Slip/Penetrate Criterion
30	--	--			10	106.723	--
30	2	--	--		12	74.1224	--
30	4	--	--		14	54.4648	--
30	6	--	--		16	41.706	--
30	8	--	--		18	32.9581	--
32					20	26.7004	--
34	--	--	--		22	22.07	--
36	--	--	--		24	18.5478	--
38	--	--	--		26	15.8062	--
40	--	--	--		27	14.658	--
42	--	--	--		28	13.6304	--
45	2	6	--		30	11.8746	--
45	4	8	--		32	10.4372	--
45	--	--	--		34	9.24531	--
45	--	--	--		36	8.24604	--
50	--	--	--		38	7.39983	--
52	--	--	--		40	6.6768	--
54	--	--	--		42	6.05403	--
56	--	--	--		44	5.51365	62.6996
58	--	--	--		46	5.04162	40.6555
60	2	4	--		48	4.62672	29.4769
60	--	6	8		50	4.25997	22.7582
60	--	--	--		52	3.93405	18.2976
60	--	--	--		54	3.64296	15.135
62	--	--	--		56	3.38178	12.7855
64	--	--	--		58	3.14638	10.9775
66	--	--	--		60	2.93333	9.5477
68	--	--	--		62	2.73974	8.39175
70	--	--	--		64	2.56314	7.44007
72	--	--	--		66	2.40143	6.64447
74	--	--	--		68	2.25281	5.97057
75	--	2	--		70	2.11574	5.3932
75	--	4	6		72	1.98885	4.89349
75	--	--	8		74	1.87099	4.45709
76	--	--	--		76	1.76111	4.07282
78	--	--	--		78	1.6583	3.73191
80	--	--	--		80	1.56175	3.42735
82	--	--	--		82	1.47075	3.15346
84	--	--	--		84	1.38464	2.90564
86	--	--	--		86	1.30283	2.68005
88	--	--	--		88	1.22478	2.4735
90	--	2	--		90	1.15	2.28333
90	--	--	4		--	--	--
90	--	--	6		--	--	--
90			8		--	--	--
