# Supplementary material for: Prediction criterion and numerical validation for the interaction between hydraulic fractures and bedding planes
Source: PLoS One. 2023 Dec 21;18(12):e0294993. doi: 10.1371/journal.pone.0294993 (PMC10735180; doi:10.1371/journal.pone.0294993)
Supplement: S2 File — (XLSX) [file pone.0294993.s005.xlsx]

## Sheet: Sheet1
Confining pressure ratio	Breakdown pressure (MPa)
1	11.66
2	13.72
3	16.66
4	19.6
5	22.54
6	25.3
7	28.4
8	31.36
